# Supplementary material for: Determination of the Morphometric Characteristics of Larval Instars in the Sap Beetle Urophorus humeralis (Coleoptera: Nitidulidae)
Source: Insects. 2026 Mar 21;17(3):344. doi: 10.3390/insects17030344 (PMC13026160; doi:10.3390/insects17030344)
Supplement: Supplementary file 1 [file insects-17-00344-s001.zip]

Archive with 57 entries (41 files):
- Experimental Data on Urophorus humeralis Nails/
- Experimental Data on Urophorus humeralis Nails/Figure/
- Experimental Data on Urophorus humeralis Nails/Figure/ Adult/
- Experimental Data on Urophorus humeralis Nails/Figure/ Adult/Adult/
- Experimental Data on Urophorus humeralis Nails/Figure/ Adult/Adult/Dorsal view of male adult.jpg
- Experimental Data on Urophorus humeralis Nails/Figure/ Adult/Adult/female.tif
- Experimental Data on Urophorus humeralis Nails/Figure/ Adult/Adult/male.tif
- Experimental Data on Urophorus humeralis Nails/Figure/ Adult/Adult/ventral view of male adult.jpg
- Experimental Data on Urophorus humeralis Nails/Figure/ Adult/external genitalia/
- Experimental Data on Urophorus humeralis Nails/Figure/ Adult/external genitalia/dorsal view of the tegmen.jpg
- Experimental Data on Urophorus humeralis Nails/Figure/ Adult/external genitalia/ventral view of the ovipositor.jpg
- Experimental Data on Urophorus humeralis Nails/Figure/ Adult/head/
- Experimental Data on Urophorus humeralis Nails/Figure/ Adult/head/Female head.tif
- Experimental Data on Urophorus humeralis Nails/Figure/ Adult/head/Male head.tif
- Experimental Data on Urophorus humeralis Nails/Figure/ Adult/Indentation of the fifth abdominal sternite /
- Experimental Data on Urophorus humeralis Nails/Figure/ Adult/Indentation of the fifth abdominal sternite / female.tif
- Experimental Data on Urophorus humeralis Nails/Figure/ Adult/Indentation of the fifth abdominal sternite /male.tif
- Experimental Data on Urophorus humeralis Nails/Figure/ Adult/Indentation of the fifth abdominal sternite_/
- Experimental Data on Urophorus humeralis Nails/Figure/ Adult/Indentation of the fifth abdominal sternite_/ female.tif
- Experimental Data on Urophorus humeralis Nails/Figure/ Adult/Indentation of the fifth abdominal sternite_/male.tif
- Experimental Data on Urophorus humeralis Nails/Figure/ pupa /
- Experimental Data on Urophorus humeralis Nails/Figure/ pupa / pupa .jpg
- Experimental Data on Urophorus humeralis Nails/Figure/ pupa_/
- Experimental Data on Urophorus humeralis Nails/Figure/ pupa_/ pupa .jpg
- Experimental Data on Urophorus humeralis Nails/Figure/egg/
- Experimental Data on Urophorus humeralis Nails/Figure/egg/egg.tif
- Experimental Data on Urophorus humeralis Nails/Figure/first-instar larvae/
- Experimental Data on Urophorus humeralis Nails/Figure/first-instar larvae/Abdominal segments displaying dorsal ossicles.tif
- Experimental Data on Urophorus humeralis Nails/Figure/first-instar larvae/caudal processes.jpg
- Experimental Data on Urophorus humeralis Nails/Figure/first-instar larvae/caudal processes.jpg2.tif
- Experimental Data on Urophorus humeralis Nails/Figure/first-instar larvae/dorsal view.tif
- Experimental Data on Urophorus humeralis Nails/Figure/first-instar larvae/head capsule.tif
- Experimental Data on Urophorus humeralis Nails/Figure/first-instar larvae/Head.jpg
- Experimental Data on Urophorus humeralis Nails/Figure/second-instar larvae/
- Experimental Data on Urophorus humeralis Nails/Figure/second-instar larvae/Abdominal segments displaying dorsal ossicles.tif
- Experimental Data on Urophorus humeralis Nails/Figure/second-instar larvae/caudal processes.jpg
- Experimental Data on Urophorus humeralis Nails/Figure/second-instar larvae/caudal processes2.jpg
- Experimental Data on Urophorus humeralis Nails/Figure/second-instar larvae/dorsal view.jpg
- Experimental Data on Urophorus humeralis Nails/Figure/second-instar larvae/dorsal view2.tif
- Experimental Data on Urophorus humeralis Nails/Figure/second-instar larvae/head.tif
- Experimental Data on Urophorus humeralis Nails/Figure/third-instar larvae/
- Experimental Data on Urophorus humeralis Nails/Figure/third-instar larvae/Abdominal segments displaying dorsal ossicles.tif
- Experimental Data on Urophorus humeralis Nails/Figure/third-instar larvae/Abdominal segments displaying dorsal ossicles2.tif
- Experimental Data on Urophorus humeralis Nails/Figure/third-instar larvae/Antenna.jpg
- Experimental Data on Urophorus humeralis Nails/Figure/third-instar larvae/caudal processes.jpg
- Experimental Data on Urophorus humeralis Nails/Figure/third-instar larvae/Dorsal .jpg
- Experimental Data on Urophorus humeralis Nails/Figure/third-instar larvae/dorsal surface of the caudal process.tif
- Experimental Data on Urophorus humeralis Nails/Figure/third-instar larvae/dorsal view.jpg
- Experimental Data on Urophorus humeralis Nails/Figure/third-instar larvae/dorsal view.tif
- Experimental Data on Urophorus humeralis Nails/Figure/third-instar larvae/Head.jpg
- Experimental Data on Urophorus humeralis Nails/Figure/third-instar larvae/Head.png
- Experimental Data on Urophorus humeralis Nails/Figure/third-instar larvae/Ventral surface of the caudal process.jpg
- Experimental Data on Urophorus humeralis Nails/Figure/third-instar larvae/Ventral view.tif
- Experimental Data on Urophorus humeralis Nails/Larval measurement data/
- Experimental Data on Urophorus humeralis Nails/Larval measurement data/Larval measurement data.xlsm
- Experimental Data on Urophorus humeralis Nails/sequence/
- Experimental Data on Urophorus humeralis Nails/sequence/sequence.fasta
