# Supplementary material for: Determination of the Morphometric Characteristics of Larval Instars in the Sap Beetle Urophorus humeralis (Coleoptera: Nitidulidae)
Source: Insects. 2026 Mar 21;17(3):344. doi: 10.3390/insects17030344 (PMC13026160; doi:10.3390/insects17030344)
Supplement: Supplementary file 1 [file insects-17-00344-s001.zip › Experimental Data on Urophorus humeralis Nails/Larval measurement data/Larval measurement data.xlsm]

## Sheet: Sheet1
Number	inter-antennal distance	inter-caudal distance	head capsule width
1	552	213.2	591.1
2	551.59	330.06	871.24
3	549.27	273.91	901.76
4	548.45	286.66	862.12
5	547.82	293.16	857.44
6	547.73	326.56	878.56
7	543.83	285.75	852.63
8	536.31	292.25	893.69
9	530.67	226.3	857.74
10	529.83	267.96	815.93
11	528.89	268.49	865.26
12	524.59	288.77	853.55
13	524.26	291.7	875.44
14	523.06	276.16	839.73
15	520.69	234.07	877.44
16	519.6	233.92	867.81
17	518.23	279.86	833.46
18	517.8	165	401.6
19	516.3	233.6	810
20	516.19	317.46	861.81
21	512.84	274.43	837.11
22	512.28	251.16	768.16
23	506.58	262.82	834.48
24	505.1	297.8	850.3
25	502.5	200.6	674.9
26	500.06	282.07	828.26
27	500.06	232.48	798.81
28	498.3	274	441.51
29	494.43	291.05	798.81
30	489.4	176.1	549.7
31	488.96	200.04	750.47
32	474.84	251.8	778.07
33	472	245.6	706.2
34	467	187.4	576.2
35	460.8	261.9	712.5
36	446.47	308.92	770.77
37	436.9	187.3	600.36
38	431.1	234.5	329.83
39	429.9	269	669.7
40	427.3	187.8	590.9
41	426.69	328.8	513.36
42	424.7	182.8	505.9
43	424.6	221.6	657.8
44	422.1	249.6	596.5
45	421.43	225.82	529.69
46	420.8	254.4	409.4
47	418.6	201	372.8
48	417.8	269.2	607.3
49	417.7	206.9	389.3
50	417.5	243.3	679.1
51	415	177	525.2
52	412.75	225.07	566.88
53	411.5	234.4	607.3
54	411.02	208.41	564.02
55	410.4	215.87	567.63
56	408.5	159.1	587.6
57	408.3	225.1	234.9
58	404.2	208.7	422.6
59	403.3	211.7	547
60	400.7	210.8	438.7
61	398.3	192.2	598.1
62	395.3	159	452.1
63	394.97	260.7	816.4
64	393.68	171.57	590.35
65	390.61	198.38	556.44
66	388.4	211.2	332.33
67	387.18	235.76	538.84
68	385.94	201.2	543.62
69	384.3	254.4	422.2
70	382.96	238.67	571.77
71	382.2	180.7	321.6
72	382.1	197.9	559
73	380.76	207.59	581.86
74	379.84	209.88	562.25
75	378.83	208.21	326.6
76	378.5	191.6	359.8
77	378.24	192.3	310.1
78	377.5	152.5	422.6
79	377	189.2	609.7
80	376.72	207.39	609.7
81	375.57	201.2	441.51
82	374.9	177.7	367.82
83	373.9	217.3	373.3
84	373.6	193.5	561.6
85	372.42	211.5	708.24
86	372.1	166.2	452.1
87	371.7	220.69	544.23
88	371.6	175.2	389
89	370.4	245.3	537.1
90	370.3	264	439.3
91	369.75	204.5	329.83
92	365.94	215.47	583.48
93	365.6	208.4	577.6
94	365.1	228.1	577.3
95	364.8	144.1	461.4
96	362.6	222.7	512
97	362	194.5	577.3
98	361.03	186.75	554.57
99	359.5	190.35	556.79
100	357.8	215.7	547.8
101	357.3	172.3	500.3
102	357.3	198.9	557
103	355.8	165.3	449.31
104	355.4	218.9	560.2
105	354.71	221.18	604.25
106	353.9	192.57	362.2
107	350.53	129.86	499.65
108	349.77	196.07	498.69
109	348.95	195.64	609.52
110	345.12	154.58	430.7
111	344.29	175.13	564.01
112	341.7	198.9	535.7
113	339.2	175.13	369.31
114	335.01	199.03	520.86
115	334.12	167.76	500.79
116	331.95	227.51	669.39
117	331.08	189.01	600.36
118	330.92	202.83	566.49
119	329.77	197.96	332.33
120	328.7	154.3	610.06
121	328.02	198.22	372.3
122	327.5	164.5	558.33
123	327.34	181.62	253.4
124	325.8	206.5	382.2
125	318.03	205.54	814.3
126	308.05	197.26	332.33
127	307.8	236.4	359.8
128	295.1	157.3	362.8
129	291.2	144.8	534.6
130	291.2	177	430.7
131	288.6	120.4	419.3
132	286.51	125.37	530.4
133	285.88	143.53	573.42
134	285.5	174.7	562.78
135	281.28	151.59	422.6
136	276.1	141.2	318.3
137	275.8	177.9	260.1
138	268.73	152.64	556.79
139	264.66	159.18	488
140	254.6	226.1	316.52
141	253.1	83.4	592.92
142	252	78.2	422.6
143	245.3	178.97	542.04
144	241.5	68	259.1
145	237.91	153.2	265.3
146	236.17	242.2	553.97
147	228.9	140.5	562.83
148	228.21	193.45	276.5
149	226.2	92.4	326.6
150	226	78.5	441.51
151	224.27	119.65	556.58
152	219.72	112.51	280.42
153	217.1	78	385.8
154	216.2	196.9	234.9
155	215.77	184.86	505.2
156	211.44	167.57	481.71
157	206.62	104.2	310.1
158	204.3	90	362.3
159	203.9	80.5	308.4
160	203	142.4	264.01
161	201.96	97.19	498.8
162	201.6	177.9	377.7
163	198.9	87.2	217.7
164	197.2	144	404.1
165	195.12	103.2	177.2
166	188.56	112.7	247.9
167	187.28	102.53	175.6
168	184.7	103	373.3
169	180.7	196.8	349.4
170	168.3	59.1	222.74
171	168	166.6	213.7
172	156.6	80.3	190.5
173	154.57	86.53	173.28
174	153.7	78.7	188.44
175	151.5	68.5	163.06
176	148.1	142.3	166.71
177	147.9	135.2	164.19
178	145.82	54.41	177.08
179	145.2	76.8	151.98
180	144.2	80.8	164.06
181	139.16	49.24	178.2
182	135.17	48	174
183	132.54	46.1	172.82
184	132.3	137.1	161.2
185	131.8	40.8	173.07
186	130.57	63	164.62
187	128.48	47.34	167.14
188	126.93	44.84	173.4
189	125.93	41.43	168.43
190	125.63	44.25	253.4
191	122.66	46.16	165.67
192	120.1	45.66	159.29
193	120	75.1	150.36
194	116.89	58.84	168.8
195	113.03	41.43	161.4
196	111.88	41.01	318.3
197	110.63	64.62	367.82
198	108.11	55.25	329.83
199	106.4	99.7	828.26
200	103.23	43.2	161.2
