# Supplementary material for: Determination of the Morphometric Characteristics of Larval Instars in the Sap Beetle Urophorus humeralis (Coleoptera: Nitidulidae)
Source: Insects. 2026 Mar 21;17(3):344. doi: 10.3390/insects17030344 (PMC13026160; doi:10.3390/insects17030344)
Supplement: Supplementary file 1 [file insects-17-00344-s001.zip › Experimental Data on Urophorus humeralis Nails/sequence/sequence.fasta]

>Urophorus sp.
TTATTTTATTTTACCAGGATTTGGTATAATCTCACATATTATTAGACAAGAAAGAGGGAAAAAGGAAGCCTTTGGAACTTTAGGTATGATTTATGCTATAATAGCAATTGGATTGCTAGGGTTTGTAGTATGGGCTCATCACATATTTACAGTAGGAATAGATGTCGATACTCGTGCATATTTTACATCAGCTACAATAATTATTGCCGTACCCACCGGTATTAAAATTTTTAGATGATTAGCAACCCTTCATGGCACCCAAATTACCTATAGTCCAGTAACTTTATGAACTTTAGGATTTGTATTTTTATTTACAGTAGGTGGTTTAACAGGAGTAGTTTTAGCTAATTCATCAATTGATATTGTATTACACGATACTTACTATGTAGTAGCCCATTTTCATTATGTTTTATCAATAGGAGCAGTATTTGCTATTATAGCCGGGTTAGTACAATGATTTCCTCTTTTTACTGGAATTACATTAAATAATTACTATTTAAAAATTCAATTTTTTGTAATGTTTATTGGCGTTAATTTAACATTTTTCCCCCAACATTTCTTAGGGTTAAGAGGAATACCTCGACGATACTCAGATTATCCTGACGCCTATACTCTATGAAACATAATTTCATCTATTGGATCTTTAATTTCCTTAATTAGAGTATTATTTTTAATTTTTATTATTTGAGAGGCTTTTACAATAAAACGAAAGAATTTATCAGCTTTAAATTTAAATTCATCTATTGAATGAATGCAATTTTTCCCGCCAGCCGAACATAGATATCAGAGTGCCATTTAA

>KJ934988.1 Urophorus humeralis 
ATAATCTCACATATTATTAGACAAGAAAGAGGGAAAAAGGAAGCCTTTGGAACTTTAGGTATGATTTATGCTATAATAGC
AATTGGATTGCTAGGGTTTGTAGTATGGGCTCATCACATATTTACAGTAGGAATAGATGTCGATACTCGTGCATATTTTA
CATCAGCTACAATAATTATTGCCGTACCCACCGGTATTAAAATTTTTAGATGATTAGCAACCCTTCATGGCACCCAAATT
ACCTATAGTCCAGTAACTTTATGAACTTTAGGATTTGTATTTTTATTTACAGTAGGTGGTTTAACAGGAGTAGTTTTAGC
TAATTCATCAATTGATATTGTATTACACGATACTTACTATGTAGTAGCCCATTTTCATTATGTTTTATCAATAGGAGCAG
TATTTGCTATTATAGCCGGGTTAGTACAATGATTTCCTCTTTTTACTGGAATTACATTAAATAATTACTATTTAAAAATT
CAATTTTTTGTAATGTTTATTGGCGTTAATTTAACATTTTTCCCCCAACATTTCTTAGGGTTAAGAGGAATACCTCGACG
ATACTCAGATTATCCTGACGCCTATACTCTATGAAACATAATTTCATCTATTGGATCTTTAATTTCCTTAATTAGAGTAT
TATTTTTAATTTTTATTATTTGAGAGGCTTTTACAATAAAACGAAAGAATTTATCAGCTTTAAATTTAAATTCATCTATT
GAATGAATGCAATTTTTCCCGCCAGCCGAACATAGATATTCAGAGTT
>KM435100.1 Urophorus humeralis 
GGACACCCAGAAGTTTATATTTTAATTTTACCAGGATTTGGTATAATCTCACATATTATTAGACAAGAAAGAGGGAAAAA
GGAAGCCTTTGGAACTTTAGGTATGATTTATGCTATAATAGCAATTGGATTGCTAGGGTTTGTAGTATGGGCTCATCACA
TATTTACAGTAGGAATAGATGTCGATACTCGTGCATATTTTACATCAGCTACAATAATTATTGCCGTACCCACCGGTATT
AAAATTTTTAGATGATTAGCAACCCTTCATGGCACCCAAATTACCTATAGTCCAGTAACTTTATGAACTTTAGGATTTGT
ATTTTTATTTACAGTAGGTGGTTTAACAGGAGTAGTTTTAGCTAATTCATCAATTGATATTGTATTACACGATACTTACT
ATGTAGTAGCCCATTTTCATTATGTTTTATCAATAGGAGCAGTATTTGCTATTATAGCCGGGTTAGTACAATGATTTCCT
CTTTTTACTGGAATTACATTAAATAATTACTATTTAAAAATTCAATTTTTTGTAATGTTTATTGGCGTTAATTTAACATT
TTTCCCCCAACATTTCTTAGGGTTAAGAGGAATACCTCGACGATACTCAGATTATCCTGACGCCTATACTCTATGAAACA
TAATTTCATCTATTGGATCTTTAATTTCCTTAATTAGAGTATTATTTTTAATTTTTATTATTTGAGAGGCTTTTACAATA
AAACGAAAGAATTTATCAGCTTTAAATTTAAATTCATCTATTGAATGAATGCAATTTTTCCCGCCAGCCGAACATAGATA
TTCAGAGTTGCCAATTCTGTCAAATTTCTA
>MT140941.1 Urophorus sp. 
CCAGAAGTATATATTTTAATTCTTCCAGGATTTGGTATAATTTCTCACATTATTAGACAAGAAAGAGGAAAGAAGGAAGC
ATTCGGAACTCTTGGTATAATTTATGCTATAATAGCAATTGGATTATTAGGATTTGTGGTATGAGCACATCACATATTTA
CTGTAGGTATGGATGTAGATACTCGAGCATACTTCACATCAGCTACAATAATTATTGCTGTACCCACAGGTATTAAAATT
TTTAGATGGTTAGCCACACTTCATGGAACTCAAATTACATACAGTCCGGTGACTCTATGAGCTTTAGGGTTTGTATTTTT
ATTCACAGTAGGGGGTTTAACAGGAGTAGTTTTAGCTAATTCTTCTATTGATATTGTATTACATGATACTTACTATGTAG
TAGCCCATTTTCATTATGTCCTATCAATAGGGGCAGTATTTGCTATTATAGCAGGGTTTGTCCAATGATTCCCCCTTTTT
ACAGGTATTACCCTAAATAATAGTTACTTAAAAATTCAATTTTTTGTAATATTTATTGGAGTAAATTTAACCTTTTTCCC
CCAACATTTTCTAGGGTTGAGAGGAATACCACGACGATATTCAGATTACCCCGATGCCTATACTCTATGAAACATAATTT
CATCTATTGGATCTTTAATTTCCTTAGTAAGAGTATTATTTTTAATTTTTATTATTTGAGAAGCTTTTACAAGAAAGCGA
AAAAATTTATCCGCATTAAATTTAAATTCATCAATCGAATGAATACAATTTTTCCCGCCAGCCGAACATAGATATTCAGA
ATTACCTATTCTGTCAAA

>KM435104.1 Carpophilus hemipterus
GTTTTTGGGCATCCAGAAGTCTATATTTTAATTTTACCAGGGTTTGGTATAATTTCCCATATTATTAGACAAGAAAGAGGTAAAAAGGAAGCCTTTGGTACACTAGGAATAATTTATGCTATAATAGCAATTGGATTACTAGGGTTTGTAGTATGAGCACATCATATATTTACTGTTGGAATAGACGTTGATACACGAGCATATTTTACTTCAGCTACTATAATTATTGCAGTTCCTACTGGAATTAAAATTTTTAGATGATTAGCCACTCTTCATGGAACTCAAATTACCTACAGACCAGTTACTTTATGAGCTCTTGGATTCGTATTCTTATTTACAGTAGGGGGCCTTACCGGAGTCGTATTGGCTAATTCCTCAATTGATATTATTTTACATGATACTTATTATGTAGTTGCTCATTTCCATTATGTTTTATCTATAGGTGCAGTATTTGCTATTATAGCAGGATTTGTACAATGATTCCCCCTATTTACTGGACTAACTCTTAATAATAAATATTTAAAAATTCAATTCTTTGTAATATTTATTGGTGTAAATCTAACATTTTTCCCCCAACATTTCTTAGGGTTAAGAGGGATACCTCGACGTTACTCGGACTACCCAGACGCTTATACTCTATGAAACATAATTTCATCTATTGGATCTTTAATTTCCTTAGTAAGAGTATTATTTTTAATTTTTATTATTTGAGAAGCATTTTCAGCAAAGCGAAAAAATTTATCTGCACTAAATTTAAATTCATCTATTGAATGACTTCAAGCCTTTCCCCCGGCTGAACATAGTTATTCGGAATTACCTATTCTGTCTAATTTCTA

>ON548308.1 Carpophilus truncatus 
ATTTTTTGGGCATCCTGAAGTTTATATTTTAATTTTACCAGGATTCGGAATAATTTCACATATTATTAGACAAGAAAGAGGAAAAAAGGAAGCTTTTGGTACTCTCGGTATAATTTATGCTATAATAGCAATCGGTTTGCTAGGATTCGTAGTATGAGCCCATCATATGTTTACAGTAGGAATAGATGTAGATACCCGAGCTTATTTTACATCAGCTACTATAATTATTGCAGTTCCTACTGGAATTAAAATTTTTAGATGATTAGCAACCTTACACGGAGTTCAAATTACATATAGACCAGTAACTTTATGAGCCCTAGGATTTGTATTCTTATTTACAGTAGGGGGTTTAACTGGAGTAGTTTTAGCTAATTCATCAATTGACATTGTTCTACATGACACTTATTATGTAGTAGCCCATTTTCATTATGTTTTATCTATAGGAGCAGTGTTTGCTATTATAGCCGGATTAGTTCAATGATTCCCTTTATTTACGGGATTAACCCTAAATAATAAATTTCTTAAAATTCAATTCTTTGTAATATTCATTGGGGTAAATTTAACATTCTTCCCCCAGCATTTTTTAGGTCTAAGAGGGATACCCCGACGATACTCAGATTACCCGGATGCATATACTCTATGAAACATAATTTCATCTATTGGATCTTTAATTTCCTTAATAAGAGTATTATTTTTAATTTTTATTATTTGAGAAGCCTTTTCAACTATACGAAAAAATATTTCATCTCTAAATTTAAATTCTTCAATTGAATGAATACAAGCATTCCCGCCAGCTGA

>KT936300.1 Carpophilus bisignatus
TTACCAGGATTCGGGATAATTTCCCATATTATTAGTCAAGAAAGAGGTAAAAAGGAAGCTTTTGGTACTTTAGGAATAATTTATGCTATAATAGCAATTGGACTATTAGGTTTCGTAGTTTGAGCTCATCACATATTTACTGTAGGTATAGATGTTGATACTCGAGCATATTTTACATCAGCCACTATAATTATTGCTGTCCCCACAGGAATTAAAATTTTTAGATGGTTAGCTACTCTTCACGGGACACAAATTACTTATAGGCCTGTTACATTATGAGCTTTAGGGTTTGTATTTTTATTCACAGTTGGCGGTCTTACAGGAGTTGTATTAGCTAATTCCTCAATTGATATTATTTTACATGATACTTATTATGTAGTAGCTCATTTCCACTATGTATTATCAATAGGAGCAGTATTTGCTATTATAGCAGGATTTGTTCAATGATTCCCCTTATTTACTGGATTAACACTTAATAATAAGTACTTAAAAATTCAATTTTTTGTGATATTTATTGGTGTAAATTTAACATTTTTCCCCCAACATTTCTTAGGATTAAGAGGAATACCCCGGCGATATTCAGACTATCCTGATGCTTATACTCTATGAAACATAATTTCATCTATTGGATCTTTAATTTCCTTAATAAGAGTATTATTTTTAATTTATATTATTTGAGAAGCATTCACAGCTAAACGAAAAAATCTATCAGCATTAAATTTAAATTCTTCTATTGAATGACTTCAAGCCTTCCCCCCGGCTGAACATAGTTATTCGGAACTACC

>KT936298.1 Carpophilus sp. 
TTACCAGGATTTGGAATAATTTCTCATATTATTAGACAAGAAAGAGGTAAAAAGGAAGCTTTTGGTACCCTAGGAATAATTTATGCAATAATAGCAATTGGACTATTAGGATTTGTAGTTTGAGCACATCATATGTTTACAGTAGGAATAGATGTAGACACTCGAGCCTATTTTACATCTGCTACTATAATTATTGCTGTTCCAACAGGAATTAAAATTTTTAGATGATTAGCAACTTTACACGGAACCCAAATTACCTATAGACCTGTTACATTATGGGCTTTAGGCTTTGTATTCTTATTTACAGTAGGTGGTCTAACAGGAGTAATTCTAGCCAACTCCTCAATTGATATTATTTTACATGATACTTACTATGTCGTAGCTCATTTTCACTATGTCTTATCTATAGGGGCAGTATTTGCTATTATAGCTGGATTTGTTCAATGATTCCCATTATTCACTGGATTAACTCTTAATAATAAATATTTAAAAATTCAATTTTTTGTAATATTTATTGGAGTAAATTTAACATTTTTCCCCCAACATTTCTTAGGATTAAGAGGAATACCTCGACGATACTCTGATTATCCTGATGCGTATACTCTATGAAATATAATTTCATCAATTGGATCTTTAATTTCCTTAATAAGAGTATTATTTTTAATTTATATTATTTGAGAAGCATTCGCAGCTAAACGAAAAAATTTATCAGCATTAAATTTAAATTCATCTATTGAATGACTACAAGCCTTCCCCCCGGCTGAACATAGTTATTCAGAATACC

  TGAATGACTACAAGCCTTCCCCCCGGCTGAACATAGTTATTCAGAATTACCT
>MT140911.1 Epuraea ocularis 
CCAGAAGTTTATATTTTAATTTTACCAGGATTTGGAATAATTTCTCATATTATTAGACAAGAAAGAGGAA
AAAAGGAAGCCTTTGGAACTCTAGGAATAATTTATGCTATAATAGCAATTGGGTTATTGGGATTTGTTGT
TTGAGCTCATCACATATTCACTGTTGGAATAGACGTCGATACTCGAGCATATTTTACTTCAGCTACTATA
ATCATTGCTGTTCCTACAGGAATTAAAATTTTTAGTTGATTAGCAACCTTACATGGAACCCAAATTAACT
ACTCACCTGTAAGATTGTGAGCCTTAGGATTTGTATTTTTATTTACAGTTGGTGGATTAACAGGAGTAAT
TTTAGCTAATTCATCAATTGATATTGTTTTACACGATACTTATTATGTAGTAGCTCATTTCCACTACGTT
TTATCTATAGGAGCGGTATTTGCAATTATAGCAGGGTTTGTCCAGTGATTCCCCCTATTCACAGGACTAA
CCTTAAATAATAAGTACCTAAAAATTCAATTTTTTGTAATATTTATTGGTGTTAATTTAACATTTTTCCC
TCAACACTTCTTAGGATTAAGAGGAATACCTCGACGTTACTCTGATTACCCAGATGCTTTTACTCTATGA
AATATAATTTCATCTATAGGATCTTTAATTTCCTTAATTAGAGTATTATACTTAATTTTTATTATCTGAG
AAGCTTTTTCTGTAAAACGAAAAAATTTATCTGCATTTAATTTAAATTCCTCAATTGAATGAATACAATT
TTTCCCCCCAGCCGAGCACAGTTATTCAGAATTGCCTATTTTAACTAA

>MT140912.1 Epuraea pseudosoronia 
ATTTTACCTGGTTTTGGCATAATTTCCCATATTATTAGCCAAGAAAGAGGGAAAAAGGAAGCATTTGGCA
CTTTAGGAATAATTTATGCCATAATAGCTATTGGTTTATTAGGTTTTGTTGTCTGAGCACACCACATATT
TACAGTAGGAATAGACGTCGATACTCGAGCTTATTTCACCTCTGCCACTATAATTATTGCTGTTCCAACA
GGAATTAAAATTTTTAGATGATTAGCAACCCTTCATGGAACTCAAATTACTTACTCCCCCGTAAGTTTAT
GATCCTTAGGATTTGTATTTCTATTCACTGTAGGAGGTTTAACAGGAGTAATTTTAGCTAATTCATCCAT
TGATATTATTTTACATGATACTTATTATGTAGTAGCCCATTTTCATTATGTTCTATCAATAGGAGCAGTA
TTTGCTATTATAGCAGGGTTTGTTCAGTGATTTCCCCTAATTACTGGATTAACTCTAAATAACAAATATT
TAAAAATTCAATTTTTTATTATATTTATTGGAGTAAATTTAACATTCTTTCCCCAACATTTTTTAGGATT
AAGAGGGATACCTCGTCGTTACTCAGACTATCCTGATGCATATACTCTATGAAACATAATTTCATCTATA
GGATCTCTAATTTCCTTAGTAAGAGTATTATATTTAATTTTTATTATTTGAGAAGCCTTTTCATCTAAAC
GAAAAAATTTAACTGCATTTAATTTAAATTCTTCAATTGAATGAATACAATCTTTTCCTCCAGCCGAACA
TAGTTATTCAGAACTA
>HQ164728.1 Epuraea biguttata 
ACATCCGGAAGTTTATATTTTAATCTTACCAGGGTTTGGGATAGTCTCCCATATTATTAGCCAAGAAAGAGGAAAGAAAG
AAGCATTCGGTACATTAGGAATAATTTATGCTATAATAGCAATTGGACTATTAGGATTTGTTGTTTGAGCCCATCACATA
TTCACAGTAGGAATAGATGTTGATACCCGGGCTTATTTCACATCAGCAACAATAATTATTGCTGTTCCTACAGGAATTAA
AATTTTCAGATGACTAGCCACCCTTCATGGGACCCAAATTACTTATTCCCCCGTAAGTTTATGGTCCCTAGGGTTTGTCT
TTTTATTCACTGTAGGTGGATTAACTGGAGTAATTTTAGCTAATTCATCCATTGATATTATTTTACACGATACTTATTAT
GTAGTCGCTCATTTTCATTATGTTTTATCCATAGGAGCGGTGTTTGCTATTATAGCAGGATTTGTTCAGTGATTCCCCCT
ATTCACTGGACTAACCTTAAATAACAAATACCTTAAAATTCAATTTTTAGTTATATTTATAGGAGTAAATTTAACCTTTT
TCCCACAACATTTTTTAGGATTAAGAGGGATGCCCCGTCGTTATTCAGACTACCCTGATGCGTATACTCTATGAAACATA
ATTTCATCTATAGGATCTATAATTTCCTTAGTAAGAGTATTATATTTAATTTTTATTATTTGAGAAGCATTTTCATCTAA
ACGGAAAAATTTAACTGCCTATAATCTAAATTCTTCTATTGAATGAATACAATTTTTCCCGCCAGCCGAACATAGTTATT
CAGAATTACCTATTATAGCG
>DQ156040.1 Epuraea florea 
CCACCCGGAAGTTTATATTCTAATTTTACCAGGATTTGGAATAGTATCCCATATTATTAGACAAGAAAGAGGTAAAAAGG
AAGCATTTGGCACATTAGGTATAATTTATGCTATAATAGCAATTGGATTATTAGGATTCGTTGTTTGAGCTCATCATATA
TTCACAGTAGGCATAGATGTTGATACCCGGGCATATTTTACATCAGCAACTATGATTATTGCTGTTCCAACAGGAATTAA
AATTTTTAGATGATTAGCCACCCTTCATGGAACCCAAATCACTTATTCCCCCGTAAGTTTATGGTCCTTAGGGTTTGTCT
TTTTATTTACTGTCGGCGGATTAACTGGAGTAATTTTAGCTAATTCATCCATTGATATTATTTTACACGATACTTATTAT
GTAGTAGCACATTTTCATTATGTTTTATCCATAGGTGCAGTATTTGCTATTATAGCAGGGTTTGTTCAATGATTTCCCCT
ATTCACTGGACTAACCTTAAATAATAAATACCTAAAAATTCAATTTTTTGTTATATTTATAGGAGTAAATTTAACCTTTT
TCCCTCAACATTTTCTAGGTTTAAGAGGTATACCCCGCCGCTACTCAGACTACCCTGATGCATATACTCTATGAAACATA
ATTTCATCTATAGGATCTTTAATTTCCTTAGTAAGAGTATTATATTTAATTTTTATTATTTGAGAGGCATTTTCATCTAA
ACGAAAAAATTTAACTGCCTATAATCTTAATTCTTCTATTGAATGGATACAATTTTTCCCGCCGGCCGAACATAGTTATT
CAGAGTTACCTATTATAACG
 
>MT140934.1 Prometopia sp. MHL-2020 
ATTTTAATTCTACCAGGATTTGGTATAATTTCCCATATTATTAGACAAGAAAGAGGTAAAAAAGAAGCCT
TCGGGACATTAGGAATAATTTATGCTATAATAGCAATTGGTTTACTAGGATTTGTAGTATGGGCTCATCA
TATATTCACTGTTGGAATAGATGTWGATACTCGAGCTTATTTTACTTCAGCAACTATAATTATTGCWGTA
CCAACGGGTATTAAAATTTTTAGTTGGYTAGCAACTTTCCATGGTACTCAACTTTTATATACTCCAGTAA
CTTTATGGGCYCTAGGATTTTTATTTTTATTTACTGTAGGTGGATTGACTGGAGTAGTTTTAGCCAATTC
TTCTATTGATATTGTTCTTCAYGATACTTATTACGTAGTAGCTCATTTTCATTACGTTCTTTCTATGGGC
GCTGTATTTGCAATTATAGCAGGTYTAATTCAATGATTTCCTTTAATTACTGGCTTAACTCTTAATGATA
AATTTTTAAAAATTCAATTTTTAACAATATTTATTGGAGTAAATACTACTTTTTTCCCCCAACATTTTTT
RGGATTAAGTGGAATGCCTCGTCGTTACTCTGATTATCCAGATTTTTTTTACTTATGAAATATAATTTCT
TCAATTGGATCTTTAATTTCATTAATTAGAGTAATCTTTTTAATTTATATTTTATGGGAAGCTTTTACAG
TTAAACGAAATAATCTTTCTTCATTAAATCTTAATTCTTCTATTGAATGAATACAATTCTTTCCCCCCGC
TGAACATAGATACGATGAATTG

>MT140935.1 Prometopia unidentata 
CCCGAAGTTTATATTTTAATTTTACCTGGATTTGGAATAATTTCCCATATTATTAGACAAGAAAGAGGAA
AAAAGGAAGCCTTTGGAACTTTGGGTATAATTTATGCTATAATAGCAATTGGATTACTAGGCTTTGTCGT
TTGAGCTCATCACATATTTACTGTAGGTATAGACGTTGACACACGAGCTTATTTTACTTCAGCTACTATA
ATTATTGCTGTTCCTACAGGAATTAAAATTTTTAGTTGATTAGCTACTTTTCACGGAACTCAAATTATCT
ATTCACCCGTAACTCTTTGAGCCTTAGGATTTTTATTTTTATTTACTGTCGGAGGTTTAACAGGCGTTGT
TTTAGCTAATTCTTCTATCGACATTGTCTTACATGATACCTATTATGTTGTAGCACATTTTCACTATGTT
TTATCAATAGGTGCAGTCTTTGCAATTATAGCAGGATTAGTCCAGTGATTCCCTTTAGTGACAGGTCTAA
CATTAAATGAAATACTACTAAAAATTCAATTTTTAACGATATTTATTGGAGTAAATCTTACTTTTTTCCC
CCAACATTTCTTAGGACTTAGAGGTATACCTCGTCGGTATTCTGATTACCCAGATTCTTTTTATATATGA
AATATAGTATCTTCTATTGGCTCTTTAATCTCTTTGGTAAGAGTAATTTTTTTGATCTATATTTTATGAG
AAGCCTTTACTGTCCAACGATTTAATATTTCAGCCTTAAATTTAAACTCTTCTATTGAATGAATGCAATC
TTTCCCTCCTGCAGAACATAGCTATGACGAGCTGCCTATATTATCTAA
